# Supplementary material for: Diallyl Trisulfide Induces ROS-Mediated Mitotic Arrest and Apoptosis and Inhibits HNSCC Tumor Growth and Cancer Stemness
Source: Cancers (Basel). 2024 Jan 16;16(2):378. doi: 10.3390/cancers16020378 (PMC10814060; doi:10.3390/cancers16020378)
Supplement: Supplementary file 1 [file cancers-16-00378-s001.zip]

Archive with 2 entries (2 files):
- cancers-2746606 -Figure S6 (Original Western scanned blots).pdf
- cancers-2746606 -Figures S1–S5.pdf
